# Supplementary material for: Fast Ultrasensitive Sensing Strip for the Electrochemical Determination of Vitamin B6
Source: Biology (Basel). 2026 Jul 8;15(14):1098. doi: 10.3390/biology15141098 (PMC13406081; doi:10.3390/biology15141098)
Supplement: Supplementary file 1 [file biology-15-01098-s001.zip]

Archive with 1 entries (1 files):
- biology-4373240-supplementary.pdf
